# Supplementary material for: CBFB-MYH11 hypomethylation signature and PBX3 differential methylation revealed by targeted bisulfite sequencing in patients with acute myeloid leukemia
Source: J Hematol Oncol. 2014 Sep 30;7:66. doi: 10.1186/s13045-014-0066-4 (PMC4197269; doi:10.1186/s13045-014-0066-4)
Supplement: Additional file 2: Table S1. — Enrichments for inv(16) uniquely differentially methylated regions (DMRs) as observed in GREAT. Enrichment terms observed after uploading of uniquely inv(16) DMRs to on-line annotation tool GREAT [11]. [file 13045_2014_66_MOESM2_ESM.xlsx]

## Sheet: List1
Table S1: Enrichments for inv(16) uniquely differentially methylated regions (DMRs) as observed in GREAT
Term	Binom Rank	Binom Raw P-value	Binom FDR Q-value	Binom Fold Enrichment	Binom Observed Region Hits	Binom Region Set Coverage	Hyper Rank	Hyper FDR Q-Val	Hyper Fold Enrichment	Hyper Observed Gene Hits	Hyper Total Genes	Hyper Gene Set Coverage
Top 40 genes from cluster 9 of acute myeloid leukemia (AML) expression profile; 87% of the samples are FAB M4 or M5 subtype, all have inv(16) inversion producing the CBFB-MYH11 fusion [Gene ID=865, 4629]; indicate good survival.	1	5.5035e-09	1.3065e-05	13.536	10	0.0549	2	0.025181	10.3343	6	34	0.0198
Genes within amplicon 12q24 identified in a copy number alterations study of 191 breast tumor samples.	2	2.3261e-07	0.00027611	39.4534	5	0.0275	1	9.0805e-08	31.2326	8	15	0.0264
