# Supplementary material for: CBFB-MYH11 hypomethylation signature and PBX3 differential methylation revealed by targeted bisulfite sequencing in patients with acute myeloid leukemia
Source: J Hematol Oncol. 2014 Sep 30;7:66. doi: 10.1186/s13045-014-0066-4 (PMC4197269; doi:10.1186/s13045-014-0066-4)
Supplement: Additional file 5: Table S3. — Genes with strong negative correlation between TSS adjacent DNA methylation levels and their expression. Genes with strong anti-correlation (R ≤ −0.7) between DNA methylation and expression, and with change of methylation between control and at least one AML sample 2-fold or greater (with either the control or at least one of the AMLs having methylation ratio 0.3 or greater); 163 genomic regions assigned to 130 unique genes. [file 13045_2014_66_MOESM5_ESM.xlsx]

## Sheet: List1
Table S3: Genes with strong negative correlation between TSS adjacent DNA methylation levels and their expression
GENE	TARGET_CHROM	TARGET_START	TARGET_END	SPEARMAN	PVAL	AML_1.EXPRESSION	AML_2.EXPRESSION	AML_3.EXPRESSION	AML_4.EXPRESSION	AML_5.EXPRESSION	AML_6.EXPRESSION	AML_7.EXPRESSION	AML_8.EXPRESSION	AML_9.EXPRESSION	AML_10.EXPRESSION	AML_11.EXPRESSION	AML_12.EXPRESSION	AML_13.EXPRESSION	AML_14.EXPRESSION	Control.median.EXPRESSION	AML_1.METH_RATIO	AML_2.METH_RATIO	AML_3.METH_RATIO	AML_4.METH_RATIO	AML_5.METH_RATIO	AML_6.METH_RATIO	AML_7.METH_RATIO	AML_8.METH_RATIO	AML_9.METH_RATIO	AML_10.METH_RATIO	AML_11.METH_RATIO	AML_12.METH_RATIO	AML_13.METH_RATIO	AML_14.METH_RATIO	Control.median.METH_RATIO
ACSS2	chr20	33464966	33465230	-0.764286	0.00139293	606.1	522.8	363.8	625.7	329.9	169.6	441.9	413.5	310.5	429.5	508.9	142.8	269.5	263.3	281.75	0.129032	0.346604	0.1875	0.0898305	0.281457	0.431034	0.124352	0.197701	0.404145	0.234818	0.128205	0.573146	0.294118	0.333333	0.262136
ADAP2	chr17	29281030	29281250	-0.810714	0.000385627	1194.5	1033.3	415.9	1744.8	167	37.4	515.3	111.4	45.5	55.1	182	117.4	35.6	19.6	49.25	0.435897	0.395522	0.37931	0.355828	0.417143	0.834586	0.517647	0.472637	0.6	0.587786	0.734694	0.47032	0.690476	0.957143	0.75641
ADAT3	chr19	1904333	1904759	-0.7	0.00487643	47.8	42.8	51.3	69.8	53	80	83.4	68.6	85.1	91.3	58.1	104.5	51.5	32.5	35.4	0.0478088	0.0704467	0.0630631	0.046549	0.0328283	0.0152439	0.0774487	0.0242915	0.0529801	0.0163043	0.032567	0.0138067	0.169466	0.441509	0.427332
ADRB2	chr5	148206072	148207490	-0.792857	0.000674029	267.9	434.4	1271.4	709.6	939.5	44	304.8	314.7	275	547.5	1029.3	557.6	1421.8	269.2	102.65	0.521595	0.535213	0.0385387	0.370995	0.126808	0.62939	0.186456	0.455529	0.568123	0.327933	0.277178	0.107622	0.0778451	0.5	0.440592
ATP1B1	chr1	169078706	169078861	-0.839286	0.000104309	304.1	572.5	808.3	89.9	981.8	586	744.6	1983.9	733.5	1382.5	86.5	578.3	266.7	734.5	407.3	0.492447	0.488235	0.402564	0.89078	0.1875	0.540385	0.349206	0.232816	0.665835	0.303468	0.758929	0.640673	0.760633	0.507865	0.591182
BMI1	chr10	22612876	22613291	-0.710714	0.00405507	806.3	715.3	1623.5	3290.6	2653.9	651.2	1104	1291.7	1555.6	1147.9	3769.6	1832.7	3531	1088.4	1169.5	0.929293	0.90689	0.477273	0.0949153	0.169043	0.543909	0.325253	0.487585	0.555066	0.423208	0.0531309	0.738928	0.254839	0.789017	0.708642
BST2	chr19	17515437	17516583	-0.707143	0.00431596	1165.2	1270.2	426.9	1625.3	489	1507.2	1349.6	1064.4	792.1	852.9	1238.4	792.4	1305.1	1410.1	1157.9	0.212963	0.261081	0.431533	0.113384	0.226728	0.0552524	0.124038	0.284067	0.286707	0.104199	0.0866917	0.249907	0.173407	0.0858447	0.14026
CA2	chr8	86376799	86377214	-0.817857	0.000297101	197.7	135.8	726	1423.9	366.2	524	732.8	1298.7	24.9	501.1	145.7	101.3	267.7	7460.7	262.75	0.454389	0.482377	0.393352	0.0530643	0.371569	0.442577	0.0438095	0.0548263	0.792366	0.101576	0.399198	0.555221	0.493316	0.303644	0.3452
CALCOCO2	chr17	46930257	46930389	-0.767857	0.00128222	172.7	236	380.9	122.5	406.8	91.4	131.2	133.7	263.6	98.6	330.3	250.6	179.5	86	58.25	0.482759	0.282353	0.309524	0.731481	0.258621	0.804878	0.476923	0.585366	0.529412	0.723404	0.2	0.5	0.856061	0.96	0.761194
CBR1	chr21	37442001	37442781	-0.718499	0.00254761	137.3	118.4	75.8	277.8	37.8	21.2	170.5	116.7	64.4	107.8	48.6	38.7	53.5	41.9	53.5	0.00836383	0.0139766	0.0291193	0.00947306	0.0208097	0.0779055	0.0178261	0.0111538	0.0533088	0.00454545	0.0395848	0.337531	0.171173	0.0179344	0.035284
CCND3	chr6	41906160	41906560	-0.785714	0.000820674	7403.3	4632.2	6920.9	10660.5	8657.7	6090.9	6678.2	12247.2	7361.3	7946.2	5030.5	4056.1	4217.2	6610	6290.95	0.171053	0.339623	0.2	0.021978	0.134921	0.180328	0.13986	0.0763889	0.360465	0.0434783	0.549383	0.523077	0.237805	0.455696	0.229167
CCRN4L	chr4	139935971	139936175	-0.835714	0.000129819	90.3	62.2	252.3	184.9	240.2	41	135.8	180.9	85.3	192.9	75.4	55.2	57.1	56.9	88.85	0.291782	0.311066	0.105856	0.12364	0.102892	0.836039	0.0524131	0.0966334	0.694746	0.163793	0.171261	0.941601	0.532978	0.753258	0.667514
CCS	chr11	66362849	66363001	-0.760714	0.00151044	217	147.4	199.3	161.4	353.2	295	223.7	458.4	382.4	333.4	186	645.3	228.4	131.6	190.15	0.627119	0.953757	0.5	0.827586	0	0.515789	0.415205	0.284848	0.472727	0.705036	0.617925	0.0391061	0.505051	0.921429	0.494048
CD164	chr6	109700750	109701074	-0.717857	0.00356979	58.5	62.5	78.8	104.8	92.5	76.4	152.1	62.8	78.1	53.5	42.4	30	147	132.4	41.9	0.59375	0.25	0.289474	0.0414747	0.0814815	0.0740741	0.0320856	0.0952381	0.0795455	0.0833333	0.335052	0.872807	0.0258621	0.015625	0.0419162
CD33	chr19	51728476	51728696	-0.832143	0.000157771	2590.9	1804.5	3704.4	2563.3	1751.5	383.7	2633.4	2838.8	1365.6	1997.5	1061.6	1297.5	1768	315.4	558.2	0	0.0533881	0.0208955	0.0331588	0.0246305	0.167702	0.00428266	0.00796813	0.0373134	0.00319489	0.0541516	0.0480167	0.0651872	0.462366	0.354406
CD68	chr17	7483729	7483984	-0.778571	0.000987991	1395.2	1931.4	1205.3	2012.6	532.8	440	1057.2	473.2	172.1	405.4	433.8	369.3	362.3	343.5	374.75	0.398438	0.172414	0.768707	0.376471	0.727679	0.891566	0.25498	0.756637	0.922652	0.689655	0.962567	0.91922	0.769042	0.910112	0.857143
CEBPA	chr19	33790605	33790805	-0.810714	0.000385627	2402.1	2468.9	9530.4	2959	7031.7	3479.1	2856	2366.5	3154.5	4970.6	1665.1	7721	8171.5	1877	1404.35	0.866667	0.921348	0.030303	0.195122	0.125	0.108108	0.0232558	0.366667	0.136364	0.09375	0.686275	0	0.0727273	0.6875	0.957447
CEBPD	chr8	48648466	48648876	-0.810714	0.000385627	8631	5039.7	3540.1	8024.8	1954.3	64.4	2382.8	381.2	993.8	401.2	2132.2	1346.8	541	425.8	834.5	0.037037	0.121925	0.651206	0.081761	0.275459	0.893519	0.464912	0.878514	0.31941	0.717949	0.765182	0.331476	0.647717	0.849188	0.769481
CENPK	chr5	64858023	64858215	-0.760714	0.00151044	142.7	140.5	96.5	140.3	124.7	47.6	65.8	63.4	74.9	71.8	114	115.6	63.1	124.4	250.9	0.428571	0.261905	0.655172	0.231405	0.0588235	0.581081	0.440299	0.565891	0.518519	0.678161	0.40625	0.22069	0.526946	0.433333	0.181818
CEP70	chr3	138311618	138312038	-0.746429	0.00205461	31.4	18.3	112.1	27	186.3	128.4	52.7	223.9	772.3	141.6	380.8	144.5	127.7	81.3	157.2	0.96875	0.977064	0.961832	0.966102	0.918033	0.774775	0.985714	0.953488	0.463158	0.710526	0.630435	0.971264	0.974249	0.958904	0.933333
CFD	chr19	859906	860092	-0.7	0.00487643	13955	15377.7	16978.6	13080.9	13991.9	3124.2	10792.9	16149.3	7444.5	8705.1	1706.6	1441	13010.4	1612.8	2037.55	0.191153	0.141437	0.06625	0.05374	0.0783316	0.224414	0.0828025	0.0223805	0.047619	0.0935583	0.547285	0.256616	0.136028	0.587719	0.567985
CNDP2	chr18	72167080	72167276	-0.785714	0.000820674	5129.3	4653.4	4077.4	5092	2968.6	2317.9	4745	5509.6	7086.7	5110.8	3164.9	5636.9	2882.5	2633.4	3050.45	0.0737463	0.0978136	0.289855	0.0538574	0.428846	0.358491	0.072	0.181395	0.0716511	0.133495	0.406755	0.0869565	0.459495	0.554859	0.530499
COPB1	chr11	14483215	14483349	-0.705988	0.00326812	1193.8	1647.7	1346.8	1282.9	1388.7	1498.9	1306.3	1309.5	1396.1	1425.8	1253	1370.8	1172.6	1234.6	1048	0.952381	0.318182	0.527778	0.0153846	0	0	0.622222	0.979592	0.52381	0.5	0.575342	0.0238095	0.978261	0.916667	0.930233
COPS6	chr7	99683218	99683374	-0.773906	0.000709709	545.5	450.6	425.3	622.1	561.2	367.8	648.2	644.8	561	725	232.5	479.4	282.2	288.5	528.35	0.147783	0.226872	0.2	0.0707965	0.0183486	0.152074	0.0389222	0.0707965	0.145749	0.0295359	0.64557	0.712366	0.231325	0.463636	0.689567
CPD	chr17	28707102	28707322	-0.760714	0.00151044	526.7	398.2	1186	711.7	1132.8	212.2	350.3	650.4	453.1	301.6	249.4	224	512.9	386.7	247.4	0.362319	0.385915	0.0366492	0.156701	0.0289017	0.504167	0.295276	0.0958466	0.515789	0.288043	0.670554	0.817901	0.162741	0.271186	0.336207
CRAMP1L	chr16	1665570	1665855	-0.760714	0.00151044	153.9	166.1	215.8	83.3	250.4	255.2	186.3	139.2	165.8	232.8	421.8	245.6	349.9	284.2	346.75	0.863454	0.847953	0.840194	0.935484	0.368764	0.0338983	0.891348	0.90429	0.956081	0.731377	0.110151	0.924269	0.826241	0.54	0.750847
CTSD	chr11	1783438	1784266	-0.732143	0.00273334	1025	797	1349.6	2864.6	1166.5	698	1448.2	936.6	462.2	881.9	407.7	473.6	445.9	367	263.2	0.226	0.355384	0.252091	0.120054	0.189765	0.169811	0.109756	0.111888	0.300169	0.079602	0.354952	0.256373	0.338764	0.332283	0.483271
CTSZ	chr20	57582820	57583795	-0.821429	0.000257815	2224.2	5170.3	2249.1	3072.9	1383.1	198.8	2739.3	1661.9	365.4	1246.6	269.1	628.1	715.7	163.9	233.8	0.328378	0.387277	0.404938	0.265193	0.349282	0.455204	0.222415	0.396018	0.476082	0.308341	0.530129	0.424275	0.470349	0.664264	0.616514
CXXC5	chr5	139058258	139059027	-0.707143	0.00431596	1815.6	2066.7	2786.6	761.7	3016.8	6080.2	2383.7	4355.5	5311.5	4509.7	2008.5	3670.8	4543.2	4298.2	2744.75	0.86236	0.743733	0.588561	0.830168	0.524845	0.393053	0.747698	0.588942	0.723127	0.527426	0.954907	0.686513	0.642931	0.819095	0.842478
CYB5R4	chr6	84564383	84564603	-0.742857	0.00221082	217.1	280.7	234.1	305.9	215	242.6	217	147.5	167.8	130.5	262.7	323.2	173.1	169.8	82.4	0.722222	0.337313	0.579787	0.561111	0.582524	0.479381	0.706161	0.668	0.895522	0.745455	0.483019	0.619608	0.622785	0.664865	0.706422
CYFIP2	chr5	156693897	156693997	-0.87757	1.71672e-05	548.3	267.8	323.2	224.7	764.3	885.5	716.7	469	1640.7	1634	766.9	1070.3	669.1	1321.5	1300.6	0.263158	0.609756	0.435294	0.44	0.0877193	0.0232558	0.0581395	0.288136	0	0	0.15493	0.0175439	0.0684932	0.09375	0.0151515
DAPK1	chr9	90113886	90114242	-0.771429	0.00117802	428.5	495.1	291.2	167.5	248.3	1248.1	366.5	528.7	423.2	477.4	964.2	284.7	309.3	613.4	422.25	0.0440967	0.0581867	0.772376	0.816597	0.139535	0.0144158	0.121181	0.290297	0.192387	0.016178	0.0141243	0.795751	0.567958	0.0605096	0.206625
DAPK1	chr9	90253959	90254163	-0.760714	0.00151044	428.5	495.1	291.2	167.5	248.3	1248.1	366.5	528.7	423.2	477.4	964.2	284.7	309.3	613.4	422.25	0.226891	0.284892	0.794931	0.721063	0.811275	0.190608	0.627968	0.62931	0.717647	0.424354	0.0805501	0.435849	0.569209	0.341137	0.66879
DAPK1	chr9	90114645	90114845	-0.727436	0.00211562	428.5	495.1	291.2	167.5	248.3	1248.1	366.5	528.7	423.2	477.4	964.2	284.7	309.3	613.4	422.25	0.084507	0.0518519	0.516129	0.595745	0.0941176	0	0.0431655	0.146789	0.134615	0	0.00578035	0.328671	0.412903	0.0722892	0.183206
DENND1C	chr19	6481860	6482139	-0.703571	0.00458959	82.8	83.1	98.4	61.6	89	42.1	111.6	50.5	100.6	163.8	36	143.4	107.6	58.7	67.35	0.0258303	0.0820771	0.0159236	0.0368421	0.0230608	0.0398551	0.0285088	0.0510204	0.0897436	0.00686499	0.310065	0.00683761	0.00490798	0.469136	0.039604
DHX58	chr17	40264125	40264520	-0.742857	0.00221082	206.3	141.5	204.8	182.8	219.5	206.6	209	149.9	89.8	162.8	218	182.3	361	196.9	135.65	0.0034965	0.0238829	0.0334528	0.0388529	0.00907258	0.0312862	0.0215385	0.0959264	0.609065	0.0617496	0.0124283	0.103272	0.0284302	0.0492958	0.0701382
DOK3	chr5	176937023	176937281	-0.792857	0.000674029	96	99	53.8	143.5	43.6	141.1	127.1	66.1	170.5	121.2	147.9	256.2	58.2	12.6	46.35	0.0859375	0.109306	0.233333	0.101732	0.14966	0.0458015	0.0469136	0.145833	0.0501475	0.0531646	0.106222	0.0633117	0.26087	0.537815	0.424036
DRAM1	chr12	102272451	102272655	-0.742857	0.00221082	1201.3	677.9	500.8	1188.7	720.4	707.3	744.8	337.8	682.9	472.4	1875.7	274	349	687.3	394.35	0.140127	0.297158	0.421927	0.196759	0.122857	0.161943	0.229167	0.576733	0.568306	0.340996	0.0530973	0.356098	0.338004	0.451613	0.522013
DUSP5	chr10	112255953	112256087	-0.721429	0.00334453	271.5	289.4	161.9	63.2	229.7	69.1	176.1	447.1	102.2	332.9	195.2	144.2	160.3	179.9	125.8	0.155556	0.192308	0.842342	0.883382	0.492683	0.669173	0.45977	0.480226	0.537313	0.402174	0.469854	0.596737	0.59661	0.713043	0.541147
EGFL7	chr9	139553141	139553811	-0.707143	0.00431596	183.9	127.2	41.9	15.2	7.8	228.2	78.6	171.3	154.2	208	226.6	128.6	65.3	127.3	149.15	0.006	0.012987	0.382388	0.305996	0.171376	0.00451264	0.0419806	0.381123	0.024	0.0213904	0.00404449	0.0916162	0.200528	0.0254777	0.015873
EGFL7	chr9	139552566	139553118	-0.728571	0.00292671	183.9	127.2	41.9	15.2	7.8	228.2	78.6	171.3	154.2	208	226.6	128.6	65.3	127.3	149.15	0.0249169	0.0543278	0.881315	0.707152	0.423769	0.00823422	0.055144	0.830583	0.0321911	0.0338308	0.0227439	0.361219	0.590526	0.0701357	0.0713277
EGFL7	chr9	139555513	139555841	-0.703571	0.00458959	183.9	127.2	41.9	15.2	7.8	228.2	78.6	171.3	154.2	208	226.6	128.6	65.3	127.3	149.15	0.0700132	0.173028	0.909898	0.762492	0.70679	0.0240154	0.221498	0.829522	0.257525	0.0790094	0.0405933	0.684609	0.743735	0.208333	0.357372
EGFL7	chr9	139554964	139555243	-0.732143	0.00273334	183.9	127.2	41.9	15.2	7.8	228.2	78.6	171.3	154.2	208	226.6	128.6	65.3	127.3	149.15	0.038806	0.096826	0.906566	0.715319	0.684903	0.0123584	0.168505	0.720139	0.10515	0.0453141	0.0500596	0.375	0.684095	0.356455	0.346624
EXOC3	chr5	448679	448859	-0.85	4.1025e-05	402.2	378.1	326.6	333.9	319.2	351.1	359	264.5	399.1	334.9	335.5	372	411.4	312.2	295.65	0.273171	0.0943026	0.775735	0.513158	0.631579	0.579345	0.447368	0.838235	0.466667	0.597444	0.729927	0.26943	0.5	0.924107	0.856322
FAH	chr15	80446341	80446561	-0.803571	0.000488677	805	584.3	350.4	738.7	263	385.2	766.5	970.1	867.2	1092.1	71.3	407.9	759.1	316.9	486.45	0.112	0.106628	0.456522	0.125392	0.207101	0.127273	0.0750988	0.0792952	0.0827068	0.00735294	0.380952	0.611111	0.189974	0.643357	0.58642
FAM116B	chr22	50752498	50752918	-0.728571	0.00292671	1187.4	1372.5	912.6	1380.2	515.8	1648.8	1343.7	976.2	1000.3	2358.4	981.8	974.7	1174.6	536.6	428.85	0.118868	0.0687831	0.356627	0.200403	0.397944	0.108974	0.144131	0.16844	0.166134	0.131215	0.153576	0.152745	0.234139	0.338422	0.234074
FCER1G	chr1	161184162	161184514	-0.739286	0.00237577	7858.9	8008.9	7642.3	9734.4	5322.8	759.8	5558	2066.8	912.6	1586.5	2188	2429.4	1515.3	1237.9	259.9	0.357692	0.373688	0.539735	0.218121	0.379235	0.752547	0.254995	0.60303	0.700901	0.300336	0.856473	0.516367	0.545734	0.924752	0.813291
GBA	chr1	155211457	155211862	-0.746429	0.00205461	656.3	766.4	740.6	918.3	1056.9	397.6	947.4	736.5	422.4	717.6	496.6	684	628	325.7	438.1	0.359788	0.313984	0.0934579	0.0637255	0.202564	0.625483	0.270531	0.187135	0.555556	0.335821	0.811828	0.14447	0.21172	0.689655	0.596154
GFI1	chr1	92952837	92953141	-0.746429	0.00205461	848.3	365.3	837.4	638.4	824.1	322.8	745.4	800.7	420.3	1044.4	316.4	288.3	1874.4	259.5	321.65	0.298969	0.520362	0.343558	0.0618557	0.382609	0.601504	0.240385	0.153409	0.50495	0.168067	0.929648	0.871951	0.362832	0.714286	0.777778
GFI1	chr1	92952101	92952781	-0.710714	0.00405507	848.3	365.3	837.4	638.4	824.1	322.8	745.4	800.7	420.3	1044.4	316.4	288.3	1874.4	259.5	321.65	0.0206186	0.0576052	0.0334412	0.0121053	0.0566038	0.208716	0.0209021	0.0111023	0.104536	0.0336283	0.149533	0.0919037	0.0488197	0.357357	0.23733
GP9	chr3	128777261	128777421	-0.775	0.00108003	105.7	278.9	55.5	180.4	150.9	1204	364.9	138.3	184.8	706.8	169	92.2	128.2	2171.5	268.7	0.777778	0.669643	0.923729	0.81383	0.635417	0.0434783	0.771186	0.802721	0.770115	0.709677	0.894737	0.947115	0.846154	0.605263	0.551724
GPR27	chr3	71804008	71804470	-0.7	0.00487643	22.2	15.9	44.2	69.2	71.9	44.9	120	78.9	33.2	107.5	34.5	75.5	39.2	19.7	31.85	0.648276	0.33833	0.843976	0.23219	0.125068	0.327995	0.0448223	0.0334534	0.945017	0.0366337	0.507253	0.438953	0.217428	0.494118	0.589302
GPT2	chr16	46918603	46919077	-0.7	0.00487643	196.6	81.1	466.9	337.3	367.6	457.7	180	494.8	782.7	691.9	51.5	379.2	618.6	298.5	347.95	0.197368	0.276923	0.0248963	0.0253293	0.0348653	0.10119	0.0330827	0.0282776	0.0185676	0.0102041	0.396867	0.00959233	0.0513069	0.112211	0.160825
GRHPR	chr9	37426974	37427339	-0.732143	0.00273334	647.5	816.5	606.9	490.6	431	575.2	627.2	823	744.2	727.4	289.6	637.2	650	431.8	413.3	0.12963	0.16055	0.835443	0.5	0.648485	0.358209	0.388889	0.184874	0.315789	0.42	0.888889	0.716129	0.741803	0.872727	0.986486
GSDMD	chr8	144638788	144638982	-0.728571	0.00292671	1794.6	1118	1311.2	2226	1925	1866.8	2088.1	2886	1386	2236.6	1475.4	2095.4	1918.9	1296.6	1888.25	0.882353	0.966667	0.97861	0.012987	0.89781	0.891304	0.347107	0.731861	0.934211	0.932836	1	0.695652	0.701389	0.9375	0.783951
GYG1	chr3	148708182	148708359	-0.703571	0.00458959	1605.3	2224.2	1418.2	2475.6	3230.4	967	1817	1499.5	1225	1231.1	1758.1	733.9	1033.8	923.3	704.2	0.120968	0.131105	0.0597015	0.0647482	0.0121951	0.22467	0.0277778	0.0130293	0.109375	0.0166667	0.0604839	0.292254	0.168798	0.555556	0.249042
H1F0	chr22	38201302	38202163	-0.903571	0	336.5	581.8	1409.3	512.9	1646.2	3096.6	72.4	156.9	33.6	171.3	5110.8	52.8	185.6	3862.7	2723.35	0.65922	0.646668	0.566049	0.541245	0.197574	0.28974	0.719447	0.803034	0.865069	0.48672	0.0314331	0.75938	0.704958	0.20327	0.300297
H1F0	chr22	38198926	38199093	-0.85	4.1025e-05	336.5	581.8	1409.3	512.9	1646.2	3096.6	72.4	156.9	33.6	171.3	5110.8	52.8	185.6	3862.7	2723.35	0.103093	0.130982	0.302564	0.062069	0.00414938	0.0472441	0.366071	0.219231	0.527363	0.214575	0.00337838	0.238938	0.137203	0.0454545	0.0431894
HAVCR2	chr5	156536032	156536470	-0.796429	0.000607857	2127.4	2991.8	1551.5	1387.9	313.5	747.8	2680.1	2004.8	2021.8	2234.2	691	2573.9	1742.7	953	381.65	0.198732	0.0349531	0.322034	0.363636	0.338505	0.281619	0.135447	0.336617	0.247582	0.251029	0.341991	0.0351288	0.262866	0.311891	0.266169
HCP5	chr6	31430591	31431697	-0.710714	0.00405507	1014.2	1201.3	781.7	2402.1	993.2	1714.6	2038.3	2661.8	69.8	1717	1742.7	239.8	527.1	2443.3	1442.15	0.135794	0.142225	0.114583	0.0991979	0.0945158	0.0210526	0.02999	0.0825988	0.302258	0.0317965	0.0792598	0.174301	0.127727	0.00885878	0.0219231
HOXA6	chr7	27189096	27189339	-0.739286	0.00237577	26.9	28.4	409.6	41.2	500.8	118.6	163.9	114.7	56.6	708.7	28.7	24.4	634	88.8	126.85	0.794393	0.779951	0.00456621	0.0681818	0.048048	0.0726744	0.0280374	0.0238663	0.708075	0	0.45614	0.518851	0.143312	0.122581	0.339943
HOXA6	chr7	27187816	27189057	-0.739286	0.00237577	26.9	28.4	409.6	41.2	500.8	118.6	163.9	114.7	56.6	708.7	28.7	24.4	634	88.8	126.85	0.484059	0.575273	0.0448468	0.0346288	0.030281	0.0300246	0.0628779	0.260179	0.760442	0.00889218	0.43472	0.452531	0.0585735	0.189844	0.190818
HOXB5	chr17	46669071	46669237	-0.760714	0.00151044	23.1	111.4	1646.8	13.1	1399.2	821.2	1645.1	1027.9	30.2	967	1751.5	17.9	3298.1	1335.7	180.05	0.916667	0.936387	0.0904977	0.966777	0.108262	0.187266	0.0421053	0.0922509	0.89697	0.0547264	0.139706	0.866013	0.179487	0.443609	0.855422
HS1BP3	chr2	20793229	20793493	-0.842857	8.10976e-05	230.4	230.9	149.5	261.3	142.2	147.9	173.4	163.2	89.5	155.4	111.7	80.1	179.4	121	38.55	0.6743	0.525919	0.943396	0.165174	0.719764	0.917591	0.221785	0.655639	0.952809	0.723735	0.969101	0.969359	0.559263	0.923636	0.870647
CHCHD10	chr22	24108993	24109443	-0.832143	0.000157771	1464.9	1110.1	708.9	2677.6	477.4	776.8	2251.1	1178.2	1125.8	1804.5	517.3	491.4	1216.3	815.6	831.45	0.383721	0.263083	0.736994	0.0941423	0.557841	0.332288	0.0888889	0.254989	0.29902	0.194611	0.717391	0.468468	0.286744	0.338235	0.372514
IKZF4	chr12	56415185	56415381	-0.728571	0.00292671	38.1	23.3	39.2	15	43.6	52.1	46.3	99.8	18.9	96.4	49.1	24.3	53	46	32.95	0.0402865	0.168624	0.00754717	0.390634	0.0242718	0.0293255	0.0164453	0.0234023	0.256815	0.00273973	0.017982	0.26743	0.0882789	0.0874832	0.146383
IL5RA	chr3	3151638	3152038	-0.782143	0.000901624	45.2	38.8	98.2	39.6	28.2	21.1	96.3	60.2	31.8	35.4	26.1	144	70.4	29.2	34.6	0.565365	0.515326	0.649283	0.449927	0.659249	0.744287	0.21147	0.527273	0.627093	0.529148	0.863688	0.396507	0.32871	0.713643	0.714008
IRF8	chr16	85931958	85932716	-0.814286	0.000339644	3195.4	2269.6	1812.3	1844.3	613	69.2	1524	77.6	441.5	583.5	4009.2	591.9	295.9	193.1	3128.75	0.0452801	0.0368098	0.0616771	0.0238532	0.0304813	0.158243	0.0378549	0.1	0.632107	0.060686	0.00899743	0.0586485	0.0986728	0.0853846	0.0372018
ITGA5	chr12	54806108	54806328	-0.771429	0.00117802	1207.9	1439.3	1326.8	787.8	873.5	1064.9	973.1	840.3	770.2	1065.7	726.9	577.2	1114.6	668.3	495.15	0.337143	0.229698	0.620087	0.529032	0.37037	0.58042	0.701754	0.731429	0.80663	0.521739	0.73385	0.762857	0.609155	0.80198	0.793443
ITGA5	chr12	54809129	54809349	-0.714286	0.0038065	1207.9	1439.3	1326.8	787.8	873.5	1064.9	973.1	840.3	770.2	1065.7	726.9	577.2	1114.6	668.3	495.15	0.0769231	0.0971129	0.0823045	0.149171	0.0658915	0.35	0.186667	0.20462	0.479592	0.345324	0.554348	0.575071	0.307107	0.724719	0.377358
KCTD5	chr16	2736547	2737257	-0.860714	0	641.7	733.6	554.8	616.7	473.3	482.1	503.7	542.7	595.2	577.7	298.4	605.1	298.8	253.6	387.85	0.0204724	0.0336179	0.167659	0.102888	0.176471	0.127582	0.0522124	0.0502846	0.0386941	0.039604	0.381805	0.0162053	0.127689	0.331412	0.195716
LAMA5	chr20	60884710	60885390	-0.814286	0.000339644	227.3	721.5	26.5	544.2	22.5	282.3	1701.2	763.2	16.3	436.9	74.2	1837.3	1592.5	221.3	73.4	0.879581	0.611195	0.941032	0.732653	0.806159	0.859155	0.172414	0.850365	0.890819	0.774286	0.915152	0.571942	0.620387	0.850515	0.922314
LAMA5	chr20	60885939	60886491	-0.903571	0	227.3	721.5	26.5	544.2	22.5	282.3	1701.2	763.2	16.3	436.9	74.2	1837.3	1592.5	221.3	73.4	0.810997	0.665873	0.953564	0.53154	0.891534	0.844059	0.0216535	0.624459	0.916844	0.725914	0.935049	0.5	0.533569	0.913655	0.89881
LAMA5	chr20	60891354	60892402	-0.914286	0	227.3	721.5	26.5	544.2	22.5	282.3	1701.2	763.2	16.3	436.9	74.2	1837.3	1592.5	221.3	73.4	0.877358	0.757447	0.932615	0.678072	0.935361	0.900722	0.187664	0.66318	0.92011	0.857343	0.92973	0.756951	0.631728	0.870476	0.915863
LAPTM4B	chr8	98788927	98789073	-0.814286	0.000339644	76.5	61.1	536.8	468.9	714.1	5599.4	3591.6	945.1	14.3	6831.6	115.7	402.1	586.4	2631.2	3529.95	0.0738255	0.224215	0.128788	0.0803109	0.0209424	0.00796813	0.0413223	0.0890411	0.425287	0.0116279	0.194357	0.217687	0.143251	0.0571429	0.0755556
LRG1	chr19	4539703	4539813	-0.803571	0.000488677	211.1	169.6	400.6	1158.7	583.3	48.2	399.6	659.3	374	616.5	158.8	89.4	342.2	40.1	39.2	0.544304	0.39196	0.684932	0.026087	0.510638	0.586466	0.253012	0.126761	0.371795	0.148515	0.907407	0.882022	0.565401	0.8	0.716535
LRG1	chr19	4539846	4540162	-0.846429	6.00471e-05	211.1	169.6	400.6	1158.7	583.3	48.2	399.6	659.3	374	616.5	158.8	89.4	342.2	40.1	39.2	0.535714	0.5	0.376106	0.127536	0.51752	0.808989	0.166667	0.138514	0.547264	0.0956175	0.861111	0.846827	0.476684	0.575163	0.612245
LSM10	chr1	36856756	36856976	-0.782143	0.000901624	1069.1	1076.9	943.2	1131.1	795.2	577.1	1140.2	982.3	943.6	1123.8	820.7	809	621.9	506.1	439.5	0.365169	0.332278	0.963768	0.584795	0.94898	0.655814	0.357827	0.541562	0.381974	0.172414	0.933198	0.934307	0.745299	0.934375	0.969799
LTBR	chr12	6493743	6494327	-0.789286	0.00074489	1829.1	1622.6	1503.1	1157.8	937	626.2	1627.2	1127.5	545.9	1131.1	611.5	553.8	979.8	474.5	596.05	0.253814	0.345266	0.509599	0.296	0.276431	0.652659	0.160112	0.267422	0.941844	0.206461	0.485043	0.952538	0.464446	0.726608	0.773021
LY6E	chr8	144103396	144103880	-0.796429	0.000607857	4014.3	4021.3	1742.7	2369.4	1022.5	5121.8	4530.1	3290.6	860	5988	3113.6	2593.7	2889.1	3895.4	1833.25	0.402878	0.371007	0.92887	0.691089	0.866397	0.311239	0.490358	0.825748	0.914894	0.327138	0.885333	0.70852	0.669202	0.827586	0.75
LY6E	chr8	144099460	144099768	-0.725	0.00313031	4014.3	4021.3	1742.7	2369.4	1022.5	5121.8	4530.1	3290.6	860	5988	3113.6	2593.7	2889.1	3895.4	1833.25	0.0463847	0.045053	0.231138	0.176398	0.133077	0.0326797	0.110619	0.163265	0.373315	0.0557103	0.191004	0.217391	0.133311	0.103101	0.0895522
LYZ	chr12	69742122	69742342	-0.710714	0.00405507	14421.4	17792.8	10476.2	15770.4	16201.5	359.3	9043.9	3224	119.4	3841.3	7970	3156.8	274.1	2544.5	2034.1	0.367347	0.333333	0.2	0.0821918	0.0694444	0.405797	0.318841	0.613333	0.914286	0.282609	0.90411	0.45679	0.44186	0.708333	0.819277
MICB	chr6	31465689	31466045	-0.725	0.00313031	539.2	731.5	368.8	471	405.4	355.1	358.1	227.5	277.1	268.7	319.4	345.3	282.5	321.2	325.4	0.00496689	0.00248139	0.00634921	0.00873362	0.00322321	0.00670241	0.00763359	0.0164496	0.424324	0.0160256	0.00757576	0.0105605	0.0199875	0.0231405	0.0026738
MLKL	chr16	74732324	74732544	-0.767857	0.00128222	411.3	533.1	204.1	448.6	256.8	169.1	487	326.7	251.4	350.6	476.2	190.2	272.8	274.7	165.6	0.382114	0.321168	0.763819	0.32899	0.709302	0.870787	0.375	0.603865	0.87931	0.708861	0.0420561	0.891509	0.527273	0.552795	0.415686
MPO	chr17	56348952	56349172	-0.785714	0.000820674	18582.9	21199.9	11391	2938	9863.1	138.3	565.8	947.9	337.6	341.6	806.6	15228.8	2998.2	19511.6	16799.9	0.184211	0.247084	0.54886	0.865878	0.441558	0.962617	0.924165	0.987362	0.972826	0.970021	0.976077	0.256813	0.94742	0.852713	0.887574
MPO	chr17	56355148	56355500	-0.728571	0.00292671	18582.9	21199.9	11391	2938	9863.1	138.3	565.8	947.9	337.6	341.6	806.6	15228.8	2998.2	19511.6	16799.9	0.0497881	0.102834	0.101966	0.141829	0.266335	0.898588	0.773388	0.909474	0.904137	0.823239	0.965094	0.0436548	0.721677	0.609712	0.764257
MPO	chr17	56352852	56353005	-0.735714	0.00254982	18582.9	21199.9	11391	2938	9863.1	138.3	565.8	947.9	337.6	341.6	806.6	15228.8	2998.2	19511.6	16799.9	0.0739437	0.174627	0.102564	0.486034	0.243094	0.876833	0.902597	0.953079	0.881481	0.958506	0.942211	0.0569307	0.848739	0.543796	0.847716
MPO	chr17	56355525	56355771	-0.753571	0.00176706	18582.9	21199.9	11391	2938	9863.1	138.3	565.8	947.9	337.6	341.6	806.6	15228.8	2998.2	19511.6	16799.9	0.1025	0.145641	0.125817	0.267816	0.249631	0.928994	0.792289	0.935484	0.916473	0.844961	0.939541	0.0367107	0.78	0.459184	0.703863
MPO	chr17	56357884	56358088	-0.803571	0.000488677	18582.9	21199.9	11391	2938	9863.1	138.3	565.8	947.9	337.6	341.6	806.6	15228.8	2998.2	19511.6	16799.9	0.106383	0.296	0.37931	0.740157	0.24	0.91129	0.808989	0.928571	1	0.985507	0.923497	0.292683	0.8125	0.410714	0.716867
MS4A6A	chr11	59949869	59950743	-0.846429	6.00471e-05	7130.3	8881.1	6318.2	4338.7	1928	26.9	3713.3	258.9	80.3	181.4	2683.3	850.9	69.6	307	240.05	0.466667	0.406909	0.251241	0.361426	0.566572	0.798727	0.427673	0.712575	0.723375	0.648949	0.593074	0.690205	0.666169	0.710345	0.627642
MVP	chr16	29826518	29826730	-0.742857	0.00221082	783	874.1	855.3	1251.6	883.3	433.7	850.7	550.3	302.1	746.2	833.6	348	739.6	662.2	178	0.0874525	0.05	0.106061	0.0863158	0.0216383	0.221465	0.0384615	0.309091	0.475177	0.15443	0.0106509	0.427718	0.268443	0.2	0.105566
NANS	chr9	100818356	100818519	-0.746429	0.00205461	135.4	185.9	110.2	256.7	93.4	94.1	164.8	202.9	185.4	125.4	195	127.7	82.6	88.5	126.4	0.0641026	0.0748031	0.545024	0.224638	0.396947	0.505618	0.0938511	0.350148	0.273913	0.5	0.0674487	0.466912	0.62069	0.691406	0.636637
NAPRT1	chr8	144660714	144660908	-0.707143	0.00431596	1869	1387.9	1031.6	2488.8	1468.3	1282.1	1576	2094.2	444.5	1121.5	797.6	793.6	1440	872.8	941.75	0	0.0294985	0.0165289	0.0231481	0.0434783	0.0782609	0.0160643	0.0316206	0.341772	0.00657895	0.0811966	0.24356	0.0398406	0.181818	0.233813
NARFL	chr16	787782	788208	-0.832143	0.000157771	274.4	147.1	72.5	190.7	97.8	413.7	234.8	100.1	89.5	189.1	309	448.2	194.7	85.7	202.7	0.0283554	0.534064	0.916193	0.167883	0.510582	0.0442375	0.488593	0.863962	0.952174	0.383971	0.070936	0.054878	0.528513	0.79564	0.557143
NCOA4	chr10	51569768	51569988	-0.842577	8.05412e-05	10908.8	13514.6	13617	8926.1	13434.6	7759.3	8926.1	11525.8	8758.1	9734.4	6960.6	9734.4	9863.1	6731.4	8288.25	0.845161	0.768939	0.562016	0.867012	0.353191	0.941538	0.753788	0.632107	0.924603	0.733945	0.973333	0.907268	0.818182	0.938017	0.885057
NLRP3	chr1	247581374	247581501	-0.782143	0.000901624	1206.7	873.5	659.6	569.1	412	194.3	626.8	461.1	257	545.4	381.9	63.2	677	170.6	396.6	0.327044	0.338028	0.601307	0.342105	0.656371	0.925676	0.364583	0.716216	0.784946	0.609524	0.441964	0.84375	0.720137	0.940789	0.90795
NTHL1	chr16	2094580	2094760	-0.757143	0.00163505	587	815.3	164.1	318.9	188.9	755	454.2	522.1	488.9	515.8	597.6	349	304.2	368.7	459.9	0.208511	0.160477	0.96679	0.526316	0.780204	0.238958	0.393001	0.618824	0.646341	0.545817	0.666667	0.69447	0.901991	0.721014	0.720978
NUDT5	chr10	12221928	12222140	-0.803571	0.000488677	1700.3	2538.2	887.2	1558.3	1100.7	1270.2	1414.6	1482.6	1588.2	1765.5	2844.1	922.7	1124.9	963.4	985.7	0.0294118	0.257062	0.384615	0.156716	0.324607	0.168478	0.0704846	0.258065	0.15544	0	0.0656934	0.404372	0.459259	0.87234	0.781879
PAM	chr5	102091942	102092270	-0.875	0	1096.5	1251.8	562.6	577.2	2153.3	683.2	284.6	340.5	195.7	276	1768	1070.4	159.6	1074.6	848.2	0.154088	0.192982	0.333333	0.376328	0.147679	0.208672	0.201597	0.501048	0.866667	0.501466	0.0628655	0.329289	0.515571	0.134986	0.208487
PBX3	chr9	128511925	128512121	-0.892479	7.6612e-06	506.1	560.5	2147	2378.7	2271	1039.6	2648.7	2217.9	2403.9	3595.2	970.9	105.6	3241	784.7	887.7	1	1	0.384615	0.08125	0.0724638	0.472727	0.0186916	0.20202	0.08	0	0.930556	0.925234	0.0917431	0.878788	1
PBX3	chr9	128510831	128511183	-0.703571	0.00458959	506.1	560.5	2147	2378.7	2271	1039.6	2648.7	2217.9	2403.9	3595.2	970.9	105.6	3241	784.7	887.7	0.0492091	0.145231	0.0173053	0.0165485	0.00713558	0.0206954	0.00512821	0.00507614	0.00316456	0.00453172	0.0549273	0.315392	0.0884798	0.0520059	0.14192
PBX3	chr9	128511207	128511459	-0.767857	0.00128222	506.1	560.5	2147	2378.7	2271	1039.6	2648.7	2217.9	2403.9	3595.2	970.9	105.6	3241	784.7	887.7	0.193133	0.410632	0.0438312	0.0332975	0.0193237	0.0683871	0.0379562	0.0249169	0.0365854	0.0123457	0.0646617	0.799443	0.108989	0.351955	0.515152
PBX3	chr9	128511530	128511685	-0.739947	0.00161157	506.1	560.5	2147	2378.7	2271	1039.6	2648.7	2217.9	2403.9	3595.2	970.9	105.6	3241	784.7	887.7	0.627907	0.665049	0.111111	0.0547945	0	0.0597015	0.0217391	0.023622	0	0.0204082	0.0272727	0.549296	0.127273	0.551724	0.598039
PCK2	chr14	24564724	24564967	-0.721429	0.00334453	232.3	207.6	217.5	149.4	177.1	166.6	93.3	130.8	68.7	81.1	163.6	94.5	103.2	96.5	150.65	0.0171429	0.043088	0.0782918	0.295964	0.0377358	0.0472441	0.0988024	0.147757	0.403315	0.102719	0.0341463	0.293103	0.339144	0.203791	0.186792
PDK3	chrX	24512148	24512616	-0.832143	0.000157771	205.3	165.2	166.9	415	245.7	78.9	189.2	231.4	119.6	134.9	120.9	110.6	185.6	92.2	112.4	0.515152	0.662835	0.594306	0.497059	0.385382	0.7125	0.378641	0.283582	0.707865	0.550505	0.833333	0.662614	0.475983	0.748031	0.672131
PDXK	chr21	45146925	45147161	-0.717857	0.00356979	939.1	953.4	590.2	734.3	744.2	96.8	971.6	521.8	286.9	1062.9	433.3	214	352.9	448.9	390.2	0.0277778	0.0121951	0.349515	0.142029	0.0333333	0.481481	0.00816327	0.351931	0.0182927	0.00561798	0.0911854	0.633238	0.0731132	0.455556	0.440741
PFN1	chr17	4854355	4854551	-0.725	0.00313031	13996.7	13779.2	12175.6	14449.5	14930.3	9186.1	13479.6	13949.7	12500.6	13722.8	12893.7	11771.4	12938.1	12054.7	10356.3	0.694215	0.674603	0.586022	0.165049	0.402597	0.706349	0.326733	0.448276	0.553191	0.542857	0.501629	0.733871	0.576389	0.704762	0.753086
PGM1	chr1	64058505	64058637	-0.732143	0.00273334	1617.1	510.8	1636	2699.4	2389.1	1707.6	1150.5	2134	69.9	2342.2	637.6	586.1	2792.8	1538.8	1601.2	0.044843	0.300797	0.288991	0.0578158	0.10479	0.0661765	0.184874	0.0392157	0.950495	0.0319149	0.256513	0.745327	0.106212	0.412791	0.511111
PGM1	chr1	64058656	64058938	-0.753571	0.00176706	1617.1	510.8	1636	2699.4	2389.1	1707.6	1150.5	2134	69.9	2342.2	637.6	586.1	2792.8	1538.8	1601.2	0.0222898	0.0998646	0.0765152	0.0300926	0.019536	0.0244871	0.0527534	0.0201309	0.731781	0.0150716	0.0385906	0.272149	0.0261661	0.0719603	0.149695
POLE4	chr2	75185084	75185258	-0.764286	0.00139293	3234	3158.1	3054.7	4077.4	3063.6	1744	3322	2983.4	2079.1	2447.6	1976.3	2083.5	1778	1678.1	1973.45	0.237069	0.221683	0.16875	0.0839329	0.0469314	0.449438	0.0857143	0.252033	0.200873	0.122066	0.497006	0.310526	0.265233	0.331551	0.482667
POR	chr7	75580749	75580923	-0.885714	0	201.6	254.7	167.1	217.7	109.3	116.9	224.1	126.3	88.2	239	88	121.6	112.3	51.9	96.35	0.335878	0.24024	0.328767	0.212454	0.440217	0.631313	0.431655	0.350427	0.596899	0.185185	0.52381	0.437788	0.469613	0.835443	0.826923
POR	chr7	75596590	75596950	-0.728571	0.00292671	201.6	254.7	167.1	217.7	109.3	116.9	224.1	126.3	88.2	239	88	121.6	112.3	51.9	96.35	0.198276	0.326599	0.348361	0.283379	0.382456	0.454545	0.247232	0.379699	0.522293	0.386617	0.649007	0.478908	0.313846	0.615385	0.702875
PPP2R5B	chr11	64694165	64694912	-0.7	0.00487643	109.8	95.7	41.2	74.4	67.6	61.7	81.5	75.1	35.1	55.3	44.7	82.7	46.1	47.3	20.85	0.442008	0.403144	0.942143	0.296034	0.850282	0.413502	0.380531	0.25935	0.65654	0.532609	0.953244	0.447421	0.478547	0.775815	0.840196
PRDX2	chr19	12911835	12913289	-0.7	0.00487643	503.5	47.5	256.3	335.3	634.4	355.5	32.3	223.5	41.6	148.2	134	214.7	96.3	336	611.6	0.0757475	0.228802	0.125672	0.195406	0.0204908	0.0130883	0.193869	0.353597	0.546071	0.0716557	0.128253	0.440782	0.269394	0.0305267	0.0555219
PRRT3	chr3	9992997	9993279	-0.864286	0	49.4	21	18.8	23.3	25	554.3	24.4	13.6	44.1	91.6	27.4	59.4	15.4	119.8	126.15	0.196172	0.133909	0.530405	0.233564	0.134483	0	0.168675	0.3867	0.132075	0.0416667	0.0569745	0.047619	0.284153	0.0379747	0.0683453
PSME2	chr14	24615194	24615335	-0.8311	0.000123591	3496.1	3736.7	2527.4	6709.7	2391.1	1855.6	3058.2	4092	3448.5	2879.2	4888	2879.2	2941.9	2129.2	3351.75	0.121739	0.0788644	0.637097	0.0580913	0.333333	0.601124	0.254098	0.128205	0.295082	0.251799	0.109589	0.18408	0.168627	0.433628	0.41844
PUM1	chr1	31535493	31535648	-0.721429	0.00334453	1553.5	1316.6	2062.3	1076	1730.7	1670	1514.8	1472.4	1667.4	1972.5	1638.5	1663	1769.3	1876.7	2030.9	0.554545	0.885551	0.324853	0.861586	0.450777	0.400433	0.671233	0.546973	0.386364	0.646341	0.62585	0.861111	0.434783	0.261682	0.394872
RAB34	chr17	27043848	27044912	-0.725648	0.00219693	633.3	551.2	333.2	333.2	492.1	907.9	496.3	69.6	186.8	682.5	735	19.5	709.9	735.3	420.85	0.287077	0.235753	0.494882	0.329431	0.28473	0.218241	0.12179	0.589316	0.571552	0.151577	0.286449	0.568585	0.227734	0.306302	0.395757
RAB34	chr17	27045224	27045692	-0.705988	0.00326812	633.3	551.2	333.2	333.2	492.1	907.9	496.3	69.6	186.8	682.5	735	19.5	709.9	735.3	420.85	0.030303	0.141469	0.178363	0.214194	0.0660225	0.0145278	0.0353982	0.607211	0.589041	0.00961538	0.0623974	0.789147	0.155949	0.281369	0.462798
RDH13	chr19	55582525	55582733	-0.817857	0.000297101	119.5	109.8	117.8	108.6	108.3	63.1	173.2	189.7	123.9	133.2	29.1	36.9	102.4	47.4	92.55	0.45614	0.253589	0.649254	0.0696517	0.476744	0.688679	0	0.0677083	0.632479	0.122807	0.718861	0.830645	0.260504	0.716667	0.71875
RDH13	chr19	55549718	55549906	-0.828571	0.000188316	119.5	109.8	117.8	108.6	108.3	63.1	173.2	189.7	123.9	133.2	29.1	36.9	102.4	47.4	92.55	0.0252101	0.0376432	0.285408	0.237745	0.470899	0.125891	0.0691057	0.00598802	0	0.0126316	0.931034	0.730357	0.259005	0.435216	0.790123
RDH13	chr19	55549312	55549692	-0.857143	8.56585e-06	119.5	109.8	117.8	108.6	108.3	63.1	173.2	189.7	123.9	133.2	29.1	36.9	102.4	47.4	92.55	0.140394	0.181601	0.718821	0.348214	0.722397	0.541667	0.0718358	0.135169	0.448468	0.0449438	0.977541	0.927639	0.314647	0.775338	0.868676
REC8	chr14	24640944	24641992	-0.725	0.00313031	273.9	85.7	229.5	61	486.4	165.4	265.2	54.1	43.8	1117.9	192.3	153.1	269.6	785.3	1308.65	0.332558	0.342431	0.267635	0.658871	0.0199224	0.0582666	0.615614	0.953913	0.929066	0.030553	0.483363	0.908251	0.802802	0.134823	0.199588
RFC3	chr13	34388360	34388527	-0.82395	0.000158882	54.5	48.9	49.1	65.1	39.7	17.1	37.2	30.4	58.9	52	43	45	44.2	36.6	108.55	0.833333	0.958333	0.890909	0.160377	0.975	0.973684	0.958333	0.985714	0.764706	0.888889	1	0.875	0.867769	0.956522	0.652778
RNF13	chr3	149534154	149534296	-0.789286	0.00074489	287.5	294.1	250.6	284.4	205.8	144.9	282.1	175.9	165.3	189.9	275.4	168	187.1	161.9	91.2	0.830189	0.725352	0.861702	0.490683	0.884058	0.9375	0.41844	0.849624	0.943662	0.694915	0.846774	0.938144	0.782051	0.971429	0.957447
RNF166	chr16	88769377	88769797	-0.821429	0.000257815	312.2	266.9	139.6	140.3	160.2	145.7	170.2	126.1	117.8	151.7	94.7	132.4	147.1	165.8	84.6	0.0786026	0.0524297	0.422027	0.183544	0.153011	0.156008	0.103882	0.32956	0.316703	0.0681537	0.455081	0.485903	0.252045	0.243781	0.321705
RNH1	chr11	503195	504359	-0.735714	0.00254982	1025.4	1333.7	924.2	707	721.9	361.9	1094.7	818.6	387.2	440.4	368.4	480.3	662.6	388.4	320.15	0.141824	0.191197	0.112374	0.0615995	0.136744	0.410669	0.0733847	0.103717	0.781837	0.418427	0.631488	0.537772	0.14657	0.513834	0.56574
S100A6	chr1	153509168	153509568	-0.845398	7.21258e-05	6594.4	6594.4	5897.9	8077.7	5546.8	602.8	6432.7	3739.3	1778	2542.7	3940	2376.5	2384.1	2211.5	1476.45	0.0981308	0.120408	0.379562	0.201005	0.173021	0.517647	0.149254	0.291367	0.622449	0.205128	0.175393	0.59593	0.360738	0.614634	0.713004
SCYL1	chr11	65291863	65292053	-0.75	0.00190681	763.1	715.8	774.3	697.6	605.9	627	741.6	611.4	591.7	715.7	624.6	900.1	657.6	542.9	583.2	0.194539	0.299015	0.672026	0.626901	0.647585	0.858127	0.507079	0.865154	0.944976	0.634276	0.782564	0.279452	0.485876	0.793617	0.793325
SEC23B	chr20	18491413	18491633	-0.860714	0	1016.5	953.7	911	1098.8	885.8	594.2	967.7	846	815.5	863.2	591.7	507.9	790.7	561	663	0.557789	0.574689	0.893204	0.355951	0.592705	0.977853	0.462687	0.65331	0.92081	0.866255	0.971989	0.956016	0.71379	0.965235	0.849372
SELL	chr1	169677759	169677979	-0.860714	0	3058.2	4470.6	5202.4	3757.3	3873.9	251.1	1891.3	972.2	2227.6	298.5	6841.6	1525	3054.7	2891.6	3337.85	0.0971867	0.0683564	0.113006	0.851182	0.256364	0.897059	0.87812	0.860403	0.721264	0.898004	0.0268987	0.775602	0.607728	0.320106	0.234991
SEMA4A	chr1	156124396	156124545	-0.7	0.00487643	970.5	872.5	521.1	955.4	444	58.1	996.7	569.3	350.3	671.6	451.4	179.7	577.2	165.3	318.25	0.220339	0.359431	0.78125	0.0490342	0.447619	0.535088	0.0893971	0.158879	0.451923	0.059375	0.872517	0.522581	0.276374	0.428889	0.670833
SEMA4C	chr2	97533237	97533763	-0.732143	0.00273334	69	36.4	91.9	68.2	54.6	101.8	37.9	39.9	23.3	63.1	14.6	23.6	44.5	66.9	47.9	0.112214	0.184154	0.176166	0.150836	0.131365	0.105702	0.153275	0.222734	0.5154	0.121096	0.565258	0.450827	0.373251	0.379817	0.456957
SH2D1A	chrX	123480383	123480647	-0.739286	0.00237577	521.5	429.9	127.3	620.1	93.4	33.3	977.6	843.3	2281.1	1427.8	433.2	107.8	1972	605.2	64.8	0.00966184	0.711017	0.931751	0.452929	0.868182	0.936782	0.0043956	0.00632911	0.0545455	0.318087	0.817204	0.906393	0.012966	0.390863	0.388571
SH2D1A	chrX	123479855	123480360	-0.710714	0.00405507	521.5	429.9	127.3	620.1	93.4	33.3	977.6	843.3	2281.1	1427.8	433.2	107.8	1972	605.2	64.8	0.00591716	0.504975	0.691803	0.406467	0.665653	0.629518	0.00746269	0.00831025	0	0.318015	0.620818	0.622047	0.00856164	0.36129	0.261972
SLC27A3	chr1	153747250	153747975	-0.832143	0.000157771	2753	1892.3	1538.8	1781.9	1476	246.9	1624.4	890.2	411.3	1281.1	605	723.1	735	551.7	788.1	0.0578512	0.108922	0.250753	0.092861	0.0859031	0.377344	0.0684134	0.288952	0.733931	0.0829384	0.414795	0.412911	0.428255	0.316062	0.252235
SLC35E3	chr12	69139387	69139507	-0.764969	0.000891948	419	245.3	373.7	378.4	365	215.1	390.4	462.3	318.4	361.7	265.8	378.4	349.8	222.1	321.8	0.0574713	0.595588	0.375	0.182609	0.114754	0.870588	0.0888889	0.10101	0.38	0.2	0.642857	0.242857	0.22093	0.185185	0.247191
SLC4A2	chr7	150758329	150758724	-0.732143	0.00273334	187.7	201.1	131	109.3	182.7	157.6	181.2	105.2	72.9	179.4	65	114.9	170.2	72.2	139.85	0.318565	0.407195	0.89635	0.722326	0.804989	0.554472	0.711367	0.716463	0.930586	0.546358	0.968804	0.927094	0.779045	0.866972	0.78861
SLC9A3R1	chr17	72754479	72754699	-0.756032	0.00111039	2495.9	2972.2	2531.9	1152.4	2566	1678.1	2190.1	2132.2	2054.1	3206.9	3137.4	2054.1	1638.8	2116	1399.3	0.0353982	0.0974359	0.0925926	0.522337	0.0239234	0.103261	0.142857	0.129187	0.458333	0.0909091	0.252066	0.394068	0.417445	0.343558	0.422886
SOD1	chr21	33032975	33033275	-0.710714	0.00405507	4545.4	3627	3117.6	3191.5	3742.5	5267.6	4989	4672.4	3544.7	5139.2	5322.8	3998.6	5092	4880.9	5624.55	0.473799	0.533698	0.85	0.671357	0.590837	0.509346	0.547297	0.814496	0.770026	0.572597	0.451579	0.838748	0.525461	0.365297	0.240636
SPRY1	chr4	124321580	124321814	-0.721429	0.00334453	334.3	142	8.5	69.4	21.6	430.5	109.1	64	150.9	21.2	1014.9	283	18.1	37	655.6	0.132353	0.269231	0.964912	0.444444	0.728682	0.0616438	0.738806	0.756098	0.641026	0.592593	0.211111	0.465217	0.75431	0.53211	0.573333
ST3GAL4	chr11	126261433	126261741	-0.857143	8.56585e-06	105.3	87.7	705.6	177.2	362.8	78.4	148.5	653.3	412	720.4	32	355.6	413.1	61	180.9	0.823529	0.758621	0.183486	0.265306	0.185185	0.731343	0.25	0.159292	0.370787	0.106195	0.914286	0.421965	0.319588	0.77451	0.55814
ST3GAL4	chr11	126245792	126245939	-0.753571	0.00176706	105.3	87.7	705.6	177.2	362.8	78.4	148.5	653.3	412	720.4	32	355.6	413.1	61	180.9	0.928571	0.883721	0.142857	0.774194	0.0789474	0.644068	0.70892	0.24183	0.742268	0.518987	0.968085	0.870056	0.5	0.904412	0.863636
ST3GAL4	chr11	126226744	126226930	-0.735714	0.00254982	105.3	87.7	705.6	177.2	362.8	78.4	148.5	653.3	412	720.4	32	355.6	413.1	61	180.9	0.650794	0.7488	0.0871212	0.0514706	0.0584416	0.303887	0.274074	0.0412371	0.143478	0.0692042	0.803714	0.157685	0.163603	0.715736	0.75
STK11IP	chr2	220473153	220473945	-0.753571	0.00176706	304.5	272.2	300	154.6	297	373.2	485	163	232.2	686	214.4	749.5	539.5	218.8	368.8	0.947906	0.95935	0.924601	0.948736	0.917462	0.849218	0.744454	0.942296	0.934827	0.786131	0.904959	0.413634	0.81612	0.931034	0.930172
SUCLG1	chr2	84662934	84663116	-0.739286	0.00237577	1302.9	1218.6	1040.8	1759.2	1517.7	1101.2	1460.6	1627.2	1739.1	1085.4	1167.1	1189.4	920.5	1009.9	973.5	0.621359	0.498433	0.644068	0.314815	0.271277	0.894737	0.187135	0.173077	0.185841	0.471698	0.443114	0.025	0.753425	0.846847	0.861702
SYTL1	chr1	27669082	27669634	-0.821429	0.000257815	290.4	188.9	461.9	566.1	595.3	685	622.5	756.1	520.6	852.3	204.3	448.6	797	590.6	350.9	0.140481	0.129264	0.0530049	0.0222968	0.0465285	0.00994264	0.0358317	0.0211268	0.0454545	0.0229824	0.567495	0.261146	0.032351	0.0427699	0.0457769
TATDN3	chr1	212968052	212968272	-0.803571	0.000488677	304.6	280	255.7	359.8	196.8	180.8	260.4	214.8	236.9	178.3	300.1	318.6	144.2	155.1	217.3	0.0434783	0.205128	0.324324	0.028169	0.257143	0.954545	0.37931	0.794118	0.736842	0.461538	0.0952381	0	0.507246	0.941176	0.571429
TMED2	chr12	124070100	124070304	-0.7	0.00487643	2348.3	2308.6	2045.1	2205.2	2224.2	1859.8	2075.3	2154.9	1881.7	1822	1732.2	1952.5	2076.4	1873.6	2008.25	0.55914	0.461176	0.137725	0.146552	0.212121	0.886905	0.323944	0.401575	0.745098	0.687075	0.740072	0.834459	0.621693	0.702703	0.680851
TMEM159	chr16	21168413	21168549	-0.74958	0.00129352	70.6	77.9	128.9	155.3	123.8	124.8	95.1	133.3	144.9	109.3	73.4	78.8	103.8	127.6	70.25	0.818182	0.253731	0.163265	0	0.0169492	0	0.0365854	0	0	0.105263	0.45122	0.047619	0.139344	0.424242	0.471429
TWISTNB	chr7	19740646	19740763	-0.720286	0.00245602	62.3	50.5	845.8	59.6	307.1	213.5	131.7	260.1	268.1	147.3	77.2	121.8	402.5	49.9	55.3	0.8	0.767442	0	0.75	0.416667	0.903226	1	0.529412	0.518519	0.652174	0.923077	0.868421	0.571429	0.954545	1
UBXN2B	chr8	59324507	59324984	-0.775	0.00108003	179.1	223.9	291.3	335.6	377.3	255.5	313	303.1	169.1	292.1	181.4	168.6	224.9	201.2	130.95	0.795824	0.90463	0.612403	0.35157	0.515548	0.738746	0.72904	0.684942	0.893536	0.541538	0.914314	0.850372	0.597306	0.756661	0.752927
UGP2	chr2	64069920	64070236	-0.825738	0.000149368	369	328.8	722.6	291.8	560.2	387.9	326.7	686	684.4	564.1	442.4	429.7	210.6	315.4	273.2	0.0535714	0.136364	0.0186335	0.0870712	0.02	0.0492611	0.0928571	0.0594059	0.00621118	0.0220588	0.0351562	0.0535714	0.126437	0.435028	0.479554
UGP2	chr2	64083014	64083165	-0.753571	0.00176706	369	328.8	722.6	291.8	560.2	387.9	326.7	686	684.4	564.1	442.4	429.7	210.6	315.4	273.2	0.839623	0.771654	0.368	0.913514	0.339623	0.495935	0.773585	0.244048	0.351562	0.409524	0.92	0.651007	0.800813	0.931624	0.857143
VAMP5	chr2	85811112	85811248	-0.757143	0.00163505	2058.9	1085.4	334.7	283.6	1128.7	1272.1	190.9	390.6	213.7	671.8	3799.3	662.1	277	1199.9	1501.8	0.280702	0.527273	0.59375	0.910112	0.177778	0.657895	0.914894	0.964286	1	0.15	0.0810811	0.78125	0.76699	0.710526	0.516854
VAMP5	chr2	85811688	85811937	-0.814286	0.000339644	2058.9	1085.4	334.7	283.6	1128.7	1272.1	190.9	390.6	213.7	671.8	3799.3	662.1	277	1199.9	1501.8	0.133197	0.510406	0.76962	0.860938	0.139344	0.489362	0.926931	0.950637	0.922879	0.420719	0.0248963	0.947991	0.650259	0.141243	0.170354
VAMP5	chr2	85811276	85811486	-0.817857	0.000297101	2058.9	1085.4	334.7	283.6	1128.7	1272.1	190.9	390.6	213.7	671.8	3799.3	662.1	277	1199.9	1501.8	0.141066	0.124855	0.902397	0.921642	0.0640905	0.514876	0.92963	0.914562	0.985126	0.139336	0.0229167	0.682203	0.742029	0.183597	0.160431
VIM	chr10	17273289	17273613	-0.778571	0.000987991	8229.2	9805	11018.9	11520.6	13586	1478.3	8130.3	11719.7	7935.6	9622	5114.5	6639.4	10772.7	6057	4768.25	0.6125	0.483709	0.566901	0.194561	0.350746	0.912409	0.391304	0.561837	0.710784	0.549505	0.781377	0.771845	0.397516	0.636364	0.580381
ZNF185	chrX	152086264	152086480	-0.732143	0.00273334	1418.2	1186	47.8	308.6	47	986.5	1133.4	363.9	1424.2	2008.6	305.3	850.5	783.2	770.5	157.2	0.008	0.266568	0.931313	0.501229	0.782235	0.645283	0.0117188	0.315476	0.01	0.403448	0.805556	0.546248	0.287206	0.700935	0.481605
ZNF185	chrX	152086499	152087059	-0.8	0.000546146	1418.2	1186	47.8	308.6	47	986.5	1133.4	363.9	1424.2	2008.6	305.3	850.5	783.2	770.5	157.2	0.140426	0.526539	0.880531	0.722523	0.855238	0.522491	0.0281879	0.530928	0.214612	0.469613	0.951841	0.440341	0.391348	0.809353	0.65008
ZNF511	chr10	135122626	135123690	-0.842857	8.10976e-05	673.6	694.7	628.7	868.2	544.2	610	961.4	666.3	674.6	845.3	655.7	588.1	569.1	546.6	643.25	0.612003	0.368405	0.926716	0.694825	0.883683	0.831894	0.194772	0.852074	0.758723	0.337037	0.815176	0.871605	0.849585	0.920172	0.850873
ZNF511	chr10	135123715	135123850	-0.867857	0	673.6	694.7	628.7	868.2	544.2	610	961.4	666.3	674.6	845.3	655.7	588.1	569.1	546.6	643.25	0.502959	0.124688	0.950437	0.808933	0.969907	0.808318	0.0650069	0.809872	0.776243	0.0627706	0.852753	0.911392	0.929032	0.960606	0.878788
ZNF783	chr7	148981993	148982740	-0.753571	0.00176706	188	106.5	146.2	82.8	86.8	224.6	150.9	69.4	24.7	189.3	71.2	132	181	122.2	227.85	0.0725076	0.066765	0.156386	0.0971345	0.171244	0.0532657	0.208556	0.395349	0.884058	0.0420018	0.45297	0.178606	0.166469	0.0931034	0.0240481
