# Supplementary material for: CBFB-MYH11 hypomethylation signature and PBX3 differential methylation revealed by targeted bisulfite sequencing in patients with acute myeloid leukemia
Source: J Hematol Oncol. 2014 Sep 30;7:66. doi: 10.1186/s13045-014-0066-4 (PMC4197269; doi:10.1186/s13045-014-0066-4)
Supplement: Additional file 7: Table S4. — Samples used for inv(16) hypomethylation validation. Characteristics of AML patients examined by 454 bisulfite pyrosequencing to validate inv(16) hypomethylation of selected loci; BM – bone marrow, PB – peripheral blood. [file 13045_2014_66_MOESM7_ESM.xlsx]

## Sheet: List1
	Table S4: Samples used for inv(16) hypomethylation validation
	SAMPLE ID	FAB subtype	inv(16)	material	% blasts
1	R 690	AML M4	+	BM	55
2	L 794	AML M2	+	PB	47
3	P 445	AML M2	+	BM	47
4	N 399	AML M4	+	BM	57
5	M 034	AML M4	+	BM	32
6	K 826	AML M4	+	BM	56
7	J 776	AML M4	+	BM	33
8	F 435	AML M2	+	PB	45
9	I 032	AML M4	+	BM	35
10	G 721	AML M4	+	BM	22
11	G 800	AML M4	+	PB	77
12	A 422	AML M2	+	BM	14
13	A 773	AML M4	+	BM	NA
14	B 598	AML M4	+	BM	60
15	C 171	AML M4	+	BM	67
16	C 434	AML M4	+	BM	57
17	D 240	AML M4	+	BM	37
18	D 521	AML M1	+	BM	85
19	E 175	AML M4	+	BM	62
20	O 794	AML M4	+	BM	30
21	R 785	AML M4	+	BM	38
22	J 521	AML M5a	-	PB	29
23	L 115	AML M5b	-	PB	41
24	L 162	AML M5b	-	PB	57
25	L 568	AML M5a	-	PB	54
26	F 584	AML M4	-	PB	66
27	F 606	AML M4	-	PB	72
28	F 847	AML M2	-	PB	64
29	F 832	AML M4	-	PB	53
30	F 863	AML M4	-	PB	75
31	F 864	AML M2	-	PB	72
32	F 852	AML M6	-	PB	64
33	V 964	AML M2	-	PB	58
34	Z 200	AML M2	-	PB	80
35	Z 906	AML M1	-	PB	95
36	J 197	AML M2	-	PB	80
37	J 264	AML M3	-	BM	NA
38	M 995	AML M3	-	BM	79
39	O 232	AML M3	-	BM	NA
40	L 769	AML M4	-	BM	60
41	M 398	AML M4	-	BM	39
42	M 476	AML M4	-	BM	42
43	G 923	AML M4	-	PB	54
44	Z 180	AML M4	-	PB	39
45	F 194	AML M4	-	PB	12
46	F 281	AML M4	-	PB	34
47	F 337	AML M4	-	PB	69
48	F 488	AML M4	-	PB	27
49	V 401	AML M2	-	PB	37
50	Z 302	AML M1	-	PB	60
51	Z 468	AML M1	-	PB	97
52	Z 941	AML M5a	-	PB	84
53	J 916	AML M4	-	BM	68
54	L 623	AML M4	-	BM	28
55	F 40	AML M0	-	PB	71
56	Nx1 MNC	healthy donor	-	-	-
57	Nx2 MNC	healthy donor	-	-	-
58	Nx3 MNC	healthy donor	-	-	-
59	Nx4 MNC	healthy donor	-	-	-
60	Nx5 MNC	healthy donor	-	-	-
61	Nx97 CD34+	healthy donor	-	-	-
62	Nx98 CD34+	healthy donor	-	-	-
63	Nx99 CD34+	healthy donor	-	-	-
64	Nx100 CD34+	healthy donor	-	-	-
65	Nx101 CD34+	healthy donor	-	-	-
