# Supplementary material for: CBFB-MYH11 hypomethylation signature and PBX3 differential methylation revealed by targeted bisulfite sequencing in patients with acute myeloid leukemia
Source: J Hematol Oncol. 2014 Sep 30;7:66. doi: 10.1186/s13045-014-0066-4 (PMC4197269; doi:10.1186/s13045-014-0066-4)
Supplement: Additional file 9: Table S6. — TaqMan gene expression assays IDs. IDs of TaqMan probes used to measure gene expression of selected genes. [file 13045_2014_66_MOESM9_ESM.xlsx]

## Sheet: List1
Table S6: TaqMan gene expression assays IDs
gene	Assay ID
GAPDH	Hs02758991_g1
MN1	Hs00159202_m1
SPARC	Hs00234160_m1
ST18	Hs00608494_m1
DHRS3	Hs00191073_m1
PBX3	Hs00608415_m1
