# Supplementary material for: CBFB-MYH11 hypomethylation signature and PBX3 differential methylation revealed by targeted bisulfite sequencing in patients with acute myeloid leukemia
Source: J Hematol Oncol. 2014 Sep 30;7:66. doi: 10.1186/s13045-014-0066-4 (PMC4197269; doi:10.1186/s13045-014-0066-4)
Supplement: Additional file 10: — Filter template. This template was used for 454 raw sequencing data reprocessing as described in Additional file 10. [file 13045_2014_66_MOESM10_ESM.zip]

Archive with 1 entries (1 files):
- 13045_2014_66_MOESM10_ESM.xml
