# Supplementary material for: CBFB-MYH11 hypomethylation signature and PBX3 differential methylation revealed by targeted bisulfite sequencing in patients with acute myeloid leukemia
Source: J Hematol Oncol. 2014 Sep 30;7:66. doi: 10.1186/s13045-014-0066-4 (PMC4197269; doi:10.1186/s13045-014-0066-4)
Supplement: Additional file 10: — Filter template. This template was used for 454 raw sequencing data reprocessing as described in Additional file 10. [file 13045_2014_66_MOESM10_ESM.zip › 13045_2014_66_MOESM10_ESM.xml]

<?xml version="1.0" encoding="UTF-8"?>
<parameters>
  <info>
    <id>filterOnlyAmplicons</id>
    <!-- This pipeline is for version 2.7 of gsRunProcessor only. -->
    <gsRunProcessorVersion>2.7</gsRunProcessorVersion>
    <displayText>Filter and basecall only for Amplicons</displayText>
    <description lang="en">
      This pipeline re-filters and base calls already 
      corrected data.
    </description>
  </info>
  
  <!-- Pipeline setup 
       The order of the main elements between the <pipeline> ... </pipeline> elements 
       is critical and shouldn't be changed. However, parameters within the sub-elements 
       may be modified for different experiments. 	     
       
       Users should treat these files as templates.  Instead 
       of modifying these files, it is recommended that these files be 
       copied to the user's home directory (or other working directory)
       and modified there.  The user can then use the "pipe=" option of 
       runAnalysisPipe to select the modified file.
       
       To change a parameter, modify the number between the tags.  For 
       example, to change the vfBadFlowThreshold to three, change 
       the line below from:
       <vfBadFlowThreshold>4</vfBadFlowThreshold>
       
       to
       
       <vfBadFlowThreshold>3</vfBadFlowThreshold>
       
       Ensure there is no white space on either side of the parameter.

       CHANGES: Allow more valley flows, scan fewer flows
       <vfBadFlowThreshold>6</vfBadFlowThreshold>
       <vfLastFlowToTest>168</vfLastFlowToTest>
       <vfScanLimit>200</vfScanLimit>
       
       -->
  <pipeline>
    <!-- Metrics generator.  There are no user modifiable parameters here. -->
    <metricsGenerator/>
    
    <!-- Quality filter.-->
    <qualityFilter>
      
      <!-- Enable or disable the trim back filter.  It should be set to
	   false when full-length amplicon sequences are required. 
	   default=false -->
      <doValleyFilterTrimBack>false</doValleyFilterTrimBack>
      
      <!-- This line tells the gsRunProcessor to only search for 
	   the sequencing primers approriate for amplicons experiments.
	   This can be overridden by specifying each primer 
	   explicitly inside a <primer></primer> element. eg:
	   <primers>
	     <primer>...</primer>
	     <primer>...</primer>
	   </primers>
	   -->
      <useAmpliconsPrimers>true</useAmpliconsPrimers>
      
      <!-- This parameter controls the number of "bad" flows counted 
	   before the read is discarded.  Increase this number to
	   increase the number of wells while reducing quality.
	   default=4 -->
      <vfBadFlowThreshold>12</vfBadFlowThreshold>

      <!-- This is the last flow to test for the valley filter.  Set it
	   to a larger number to make the filter more stringent. 
	   default=320 -->
      <vfLastFlowToTest>168</vfLastFlowToTest>

      <!-- Use this parameter to control the percentage of reads that
	   can fail before the trimback filter discards the read.
	   Setting it to 100 disables the trimback filter's error
	   checking component (recommended). 
	   default=100 -->
      <vfMaxFailedPercent>100</vfMaxFailedPercent>

      <!-- Use this parameter to control the minimum length of a 
	   sequence before the trim-back filter discards it. 
	   default=84 -->
      <vfTrimBackMinimumLength>84</vfTrimBackMinimumLength>

      <!-- Enables or disables the valley filter's scanning of all
	   flows.  This should be set to 'tiOnly' to enable 
	   scanning of all flows of only Titanium amplicons
	   datasets. -->
      <vfScanAllFlows>tiOnly</vfScanAllFlows>
      
      <!-- This parameter controls the stringency of the 
	   valley filter.  A higher number ratess ambiguous
	   signals more strictly and more likely to throw
	   out the read. 
	   
	   default=2.0 for FLX amplicons, 3.0 for Jr -->
      <vfTrimBackScaleFactor>2.0</vfTrimBackScaleFactor>	        
      <if test="starts-with(InstrumentModel,'GSJUNIOR_A')">
	<!-- This is for Junior runs only. -->
	<vfTrimBackScaleFactor>3.0</vfTrimBackScaleFactor>
      </if>				     
      
      <!-- This parameter controls the last flow over
	   which the valley filter scans.  For longer
	   amplicons, lower quality signals at higher
	   flows may penalize otherwise good data. Set
	   this limit to a number lower than the number of
	   flows to enable this limit.
	   
	   default=700, set to 4096 to disable -->
      <vfScanLimit>200</vfScanLimit>

    </qualityFilter>
    
    <clusterBuilder/>
    
    <baseCaller>
      
      <!-- Set this to false to disable the PHRED-based quality trimming.
	   PHRED-based quality trimming should not be used for Amplicons experiments. -->	
      <doQScoreTrim>false</doQScoreTrim>
      
      <!-- Must be true for amplicons. -->
      <carryOverPeaks>true</carryOverPeaks>

      <!-- These two parameters are only for Titanium Amplicons experiments. -->
      <if test="Run.PTP.WellSize = 35" >
	<!-- Set this to 32 to increase the flow radius when computing
	     the smoothed signal strength distributions.  Amplicons experiments
	     tend to have synchronized peaks that can skew the histogram and the
	     larger radius solves that. -->
	<flowRadius>32</flowRadius>
	
	<!-- Set this to 'true' to enable a global limit on the 
	     SFF flowgram correction limit.  Useful for Amplicons experiments
	     where large n-mers can skew the correction algorithm. -->		    
	<useCorrectionGlobalLimit>true</useCorrectionGlobalLimit>
      </if>
    </baseCaller>
    <sequenceComposition/>
  </pipeline>
  
  <!-- Report generation.
       The gsReporter tool can optionally be run when the processing is 
       complete to automatically generate the desired reports.  
       Run 'gsReporter -h' for available options.
    -->
  <gsReporter>
    <enable>true</enable>
    <options>--fna --qual --454BaseCallerMetrics.txt --454BaseCallerMetrics.csv --454RuntimeMetricsAll.txt --454RuntimeMetricsAll.csv --454QualityFilterMetrics.txt --454QualityFilterMetrics.csv --454AllControlMetrics.txt --454AllControlMetrics.csv </options>
  </gsReporter>
  

</parameters>
